# Supplementary material for: Germline DNA Retention in Murine and Human Rearranged T Cell Receptor Gene Coding Joints: Alternative Recombination Signal Sequences and V(D)J Recombinase Errors
Source: Front Immunol. 2019 Nov 8;10:2637. doi: 10.3389/fimmu.2019.02637 (PMC6857471; doi:10.3389/fimmu.2019.02637)
Supplement: Supplementary file 3 [file Table_3.xlsx]

## Sheet: HuTRB
Supplemental Table 3: Germline DNA retention in human rearranged TRB and TRG genes
Human rearranged TRB genes with germline DNA retention in the V-D or D-J coding joint
From left to right, the sequences show the V gene, then the N-D-N region (N nucleotides are shonw in smaller size), then the J gene, separated by hyphens. The retained germline DNA is shown in red, appended to the V, D or J gene concerned. The N column indicates the length, in nucleotides, of the stretch of germline DNA. The eventual P nucleotides are shown in bold. V genes are termed "unresolved…
GL retention end	V	D	J	N	Donor	index	sequence
V	V11-3	D1	J2-3	14	HIP14121_B	11179	TGTGCCAGCAGCTTAGACACAGTGTAGCAGA--GACACTTCCCTCCTGTGCAGAACA--TTTGGC
		unresolved	J2-2	8	HIP13951_B	6352	TGTGCCAGCAGCTTAGACACAGTGT--GCCCGGGACCGGCGGT--ACACCGGGGAGCTGTTTTTTGGAGAA
	V28-1	D2	J1-2	11	HIP13309_B	48895	TGTGCCAGCAGTTTATGCACAGCGCAGC--TTTAGTATACGGGCGGG--ACTATGGCTACACCTTCGGTTCG
		D2	J2-3	10	HIP13749_B	24134	TGTGCCAGCAGTTTATGCACAGCGCAG--GAGGTCGGCTAGCGGGAGGGCCACGGT--ACAGATACGCAGTATTTTGGCCCA
		D2	J2-3	10	HIP13749_B	25108	TGTGCCAGCAGTTTATGCACAGCGCAG--TCCGCTAGTCCGCGCGACCCGGGAGAA--GCACAGATACGCAGTATTTTGGCCCA
		unresolved	J1-2	10	HIP13806_B	7697	TGTGCCAGCAGTTTATGCACAGCGCAG--AGATGGGGA--ATGGCTACACCTTCGGTTCG
		unresolved	J1-2	10	HIP14121_B	8898	TGTGCCAGCAGTTTATGCACAGCGCAG--TAACGGGGACCGAATGTACCTA--AACTATGGCTACACCTTCGGTTCG
5'D	V5-3	D1	J1-1	32	HIP13939_B	5981	TGTGCCAGAAG--CGAGGGCTGTTTTTGTACAAAGCTGTAACATTGTGGGGACA
	V5-1		J1-1	32	HIP14121_B	16919	TGCGCCAGCAGCTGG--ACAAGCTAACCGGGCTGTTTTTGTACAAAGCTGTAACATTGTGGGGACA
	V6-4		J2-7	27	HIP13309_B	40509	TGTGCCAGCAGTGACTCGA--TCGTTTTTGTACAAAGCTGTAACATTGTGGGGACA
	V20-1		J1-5	26	HIP14209_B	20000	TGCAGTG--GACCCCTTTTTTGTACAAAGCTGTAACATTGTGGGGACA
	V12-3		J2-2	23	HIP13803_B	37072	TGTGCCAGCAG--TTTAGGGAATTTAG--TTGTACAAAGCTGTAACATTGTGGGGACA
	V3-1		J1-2	21	HIP13511_B	34176	TGTGCCAGCAGCCAAG--CTG--GTACAAAGCTGTAACATTGTGGGGACA
	V25-1		J2-1	20	HIP13823_B	21803	TGTGCCAGCAGTG--CCGGGA--TACAAAGCTGTAACATTGTGGGGACA
	V7-3		J1-2	19	HIP13749_B	28648	TGTGCCAGCAGCTTAA--GCGGACAAAGCTGTAACATTGTGGGGACA
	V7-4		J1-5	18	HIP13376_B	17419	TGTGCCAGCAGCTTA--GGCAAAGCTGTAACATTGTGGGGACA
	V5-1		J2-7	18	HIP13951_B	34062	TGCGCCAGCAG--ACCGAACGGGCTCCAAAGCTGTAACATTGTGGGGACA
	V9-1		J1-5	18	HIP13967_B	37697	TGTGCCAGCAG--GCTTTATGAGACCAAAGCTGTAACATTGTGGGGACA
	V19-1		J1-2	17	HIP05941_B	13103	TGTGCCAGTAGT--TGACGGACTAAAGCTGTAACATTGTGGGGACA
	V12-3/4		J1-3	17	HIP13376_B	8709	CAGCTGTGTACTTCTGTG--ACAGGTAAGGATAAAGCTGTAACATTGTGGGGACA
	V19-1		J2-7	17	HIP13806_B	4151	TGTGCCAGTAG--ACCGAGATACAATAGCTAAAGCTGTAACATTGTGGGGACA	2X
	V20-1		J2-7	17	HIP14121_B	35026	TGCAGTGCTA--TTTTAGTAGGATCAACGTAAAGCTGTAACATTGTGGGGACA
	V23-1		J1-2	16	HIP13309_B	75108	TGCGCCAGCA--TGAAGGCAGCTTAAGCTGTAACATTGTGGGGACA
	unresolved		J2-7	16	HIP13958_B	23530	TGTGCCAG--AACCGATGATTTTGGCACCAAGCTGTAACATTGTGGGGACA
	unresolved		J1-1	16	HIP13981_B	19899	TGTGCCAGCAGCTTA--CCCCGTAGCG--AAGCTGTAACATTGTGGGGACA
	V2-1		J2-3	16	HIP14213_B	23878	TGTGCC--TCTTTGGGACGGGCAAGCTGTAACATTGTGGGGACA
	unresolved		J2-6	15	HIP13376_B	68042	TGTGCCAGCAGTG--GCGGGGAGCTGTAACATTGTGGGGACA
	V6-3		J2-7	15	HIP13511_B	9827	TGTGCCA--TAGGACCAGCTGTAACATTGTGGGGACA
	unresolved		J1-2	15	HIP13823_B	28724	TGTGCCAGCAGCTT--TGGACAGTCCATGAGAGCTGTAACATTGTGGGGACA
	V14-1		J1-6	15	HIP14213_B	34664	TGTGCCAGCAGCCAAGA--CCAGCAGCTGTAACATTGTGGGGACA
	V20-1		J1-2	14	HIP13244_B	36429	TGCAGTGC--ACACGGGACAGGTGGGGGCTGTAACATTGTGGGGACA	D1 in N
	V10-1		J2-1	14	HIP13376_B	8995	TGCGCCAGCAGTGAG--AGGACTGGGGTTGTATGTCCGTTCGGCTGTAACATTGTGGGGACA
	unresolved		J2-7	14	HIP13769_B	35902	TGTGCCAGCA--CCGAACCGCAGGAACTGGGGCTGTAACATTGTGGGGACA
	V19-1		J2-1	14	HIP13951_B	64977	TGTGCC--TCCTGTCGGACAGGGCGAAAGGCTGTAACATTGTGGGGACA	D1 in N
	V30-1		J1-1	14	HIP13975_B	50662	TGTGCCTGGAG--GTCGACAGGGGCGTTTCGCTGTAACATTGTGGGGACA	D1 in N
	unresolved		J2-3	14	HIP14121_B	23331	TGTGCC--CGGAGGCTGGCTGTAACATTGTGGGGACA
	V21-1		J2-7	14	HIP14213_B	27348	TGTGCCAGCAGC--AAAGAGGGCAGAGCCCTACGAGCGTCCGCTGTAACATTGTGGGGACA
	V15-1		J2-2	13	HIP13350_B	38561	TGTGCC--GAAAACCTCAACAGGCTTACTACCTGTAACATTGTGGGGACA
	V12-5		J1-2	13	HIP13741_B	66779	TGTGCTAGTGGTTTG--GGGGGGCAAACCTGTAACATTGTGGGGACA	D1 in N
	unresolved		J1-1	13	HIP13749_B	37434	TGTGCCAGCAGCTTAGCC--AGACAGCTT-CTGTAACATTGTGGGGACA
	V5-6/7		J2-4	13	HIP13831_B	15942	TGTGCCAGCAGC--CTCCGGGCAAATCTGTAACATTGTGGGGACA
	V24-1		J2-7	13	HIP13967_B	16650	TGTGCCACCA--CTCCCGACAAATACAACTGTAACATTGTGGGGACA
	V11-2		J2-1	12	HIP13244_B	34970	TGTGCCAGCAGCTTAGA--ATGAGAGATTGTAACATTGTGGGGACA
	unresolved		J1-6	12	HIP13350_B	30683	TGTGCCAGCAGCTT--AAGGTTGATGTAACATTGTGGGGACA
	unresolved		J2-3	12	HIP13511_B	14900	TGTGCCAGCAGTTAC--ACCGCGTTGTAACATTGTGGGGACA
	V12-1		J2-1	12	HIP14121_B	11907	TGTGCCA--ACGACAGGGGCCAACAAGTTGTAACATTGTGGGGACA	D1 in N
	V7-2		J1-6	11	HIP05941_B	9449	TGTGCCAGCAGCTTAGC--TGCCGGGGGTAACATTGTGGGGACA
	unresolved		J2-2	11	HIP05941_B	46942	TGTGCCAGCAGCTT--GACAGGGAGTAACATTGTGGGGACA	D1 in N
	V2-1		J2-7	11	HIP13309_B	10872	TGTGCCAGCAGTG--GGCGAGGGAGTAACATTGTGGGGACA
	V7-3		J2-3	11	HIP13376_B	63689	TGTGCCAGCAGCTTAA--AAGGAATTTGGGGGGTTAGAAGGGGTAACATTGTGGGGACA
	V1-1		J2-2	11	HIP13376_B	66813	TGCACCAGC--GGATTCCTCGGACCCCTGGAGCGTAACATTGTGGGGACA
	V24-1		J1-4	11	HIP13511_B	5200	TGTGCCACCAGTGATTTG--GCAGTAACATTGTGGGGACA
	V12-3/4		J2-1	11	HIP13511_B	52702	TGTGCCAGCA--AACCGGGACAATTCAAGGCGTAACATTGTGGGGACA	D1 in N
	V4-1		J2-4	11	HIP13939_B	21455	TGCGCCAGCAGCCAAGA---GTAACATTGTGGGGACA
	V27-1		J1-1	11	HIP13951_B	32159	TGTGCCAGCAGTTTA--GGGGATAGGAGAAGGAGGTAACATTGTGGGGACA
	V5-3		J1-5	11	HIP13958_B	24012	TGTGCCAGAAGCTTGG--AAGACGGGAGGTAACATTGTGGGGACA
	V4-3		J2-7	11	HIP13967_B	1159	TGCGCCAGCAGCCAAG--GAGTAGTAACATTGTGGGGACA
	V19-1		J1-1	11	HIP14209_B	1813	TGTGCCAGTAGTA--CAGGAGGAGGGTAACATTGTGGGGACA	2X
	V5-1		J1-6	11	HIP14213_B	6985	TGCGCCAGCAGCT--CCTAGCTGGGGCTTAGAGGTTGGTAACATTGTGGGGACA
	V28-1	D2	J2-7	28	HIP13741_B	41155	TGTGCCAGCAGTTT--CCGGGACCCATTTTTGTATCATGGTGTAACATTGTGGGGACT
	V4-1		J2-5	19	HIP13958_B	37639	TGCGCCAGCAGCC--TACTAAATCATGGTGTAACATTGTGGGGACT
	V4-1		J2-7	15	HIP13749_B	14641	TGCGCCAGCAGCC--TGAGTCCTATGGCGGGTTGGTGTAACATTGTGGGGACT
	V12-2		J2-7	15	HIP13951_B	58206	TGTGCAAGTCGCTTAG--CAGGGGGACTAGCCCTTGGTGTAACATTGTGGGGACT
	unresolved		J2-7	14	HIP13309_B	47751	TGTGCCAGCA--TCGTATCCCACCCGGTGTAACATTGTGGGGACT
	V27-1		J2-3	14	HIP13350_B	21191	TGTGCCAGCAGT--CTAACTACTAGCCAGGTGTAACATTGTGGGGACT
	V6-04		J2-2	14	HIP13939_B	1866	TGTGTACT(-18)--CCAAGGCCCAGGAGGTGTAACATTGTGGGGACT	18 nt deleted from V, including Cys codon
	V6-05/06		J1-2	12	HIP13511_B	4735	TGTGCCAGCAGTTACTC--TGTCGGCTGTAACATTGTGGGGACT
	V4-1		J2-2	10	HIP13939_B	32864	TGCGCCAGCAGCC--TTCGGACAGCTAACATTGTGGGGACT
	V2-1		J2-5	10	HIP14064_B	14249	TGTGCCAGCAGT--CACTACGAGGGAACTAACATTGTGGGGACT
J	unresolved	D1	J1-2	22	HIP13803_B	25930	TGTGCCAGCAGC--GCCGGGACACCTAGTAGGGGGTCAGAGTGGCTATATTCTTATGTGCTAACT
	V27-1	unresolved	J1-3	14	HIP01181_B	734	TGTGCC-- GATAGGGGGG--CCTGGGAGGCTGTGCTCTGG
	V29-1	D1	J1-5	20	HIP14213_B	24920	TGCAGCGT--CCCTTGCTAAGGGGTCGCGA--CACACTCATGATGCACTGTGTAGCAA
	V23-1	unresolved		20	HIP14213_B	25838	TGCGCCAGCAGTCAA--CCCCCCCCTAGGG--CACACTCATGATGCACTGTGTAGCAA
	V21-or09-2	unresolved		20	HIP13951_B	8599	GTCAGG(-36)--AAGAGCACACTCATGATGCACTGTGTAGCAA	36 nt deleted from V, including Cys codon
	V6-1	D2		18	HIP13939_B	565	TGTGCCAGCAG--GGAACACTCATGATGCACTGTGTAGCAA
	V1-1	unresolved	J1-6	32	HIP13376_B	44287	ATCTCTGCACCAGCAGCCAAGA--AAGGGTGGGTTTTATCTAAGCCTCTGCAGCTGTGCTCCTA
	unresolved	D2		28	HIP13511_B	17951	TGTGCCAGCAGTT--CCCCGGGGGGGTTTTATCTAAGCCTCTGCAGCTGTGCTCCTA
	V12-1	D2		28	HIP13806_B	4499	TGTGCCAGCAGCTTT--ACGGATCAGAAC--GGGTTTTATCTAAGCCTCTGCAGCTGTGCTCCTA
	V13-1	D2		28	HIP13975_B	24422	TGTGCCAGCAGCT--GCCGGGCCGG--GGGTTTTATCTAAGCCTCTGCAGCTGTGCTCCTA
	V24-1	D2		28	HIP14121_B	33990	TGTGCCACCAG--GGCCCC--GGGTTTTATCTAAGCCTCTGCAGCTGTGCTCCTA
	V24-1	unresolved		25	HIP01181_B	7793	TGTGCCAC--GGGACCCCGGCTTTTATCTAAGCCTCTGCAGCTGTGCTCCTA
	V10-3	D2		19	HIP13975_B	15479	TGTGCCATCAGTGAGT--TGTGCGGC--CTAAGCCTCTGCAGCTGTGCTCCTA
	V4-2	D2	J2-1	21	HIP13967_B	22933	TGTGCCAGCAGCC--GATTTGGGGGGGATCATCTC--GGGCAGCCCCTTCCCACTGTGCTCCTA
	unresolved	D1		21	HIP05941_B	27328	TATCTC(-16)--CTTGTGGAAGGAATTCTGGGCAGCCCCTTCCCACTGTGCTCCTA	16 nt deleted from V, including Cys codin
	V5-6/7	D2	J2-3	11	HIP13741_B	12046	TGTGCCAGCA--ACCGGGGAG-TCCAGGCTGTGAGCACA
	V14-1	unresolved	J2-4	37	HIP13803_B	25051	TTCTGGA(-26)--GTCGCAGGGCAGTTTCTGTGCCGCGTCTCGGGGCTGTGAGCCAA	26 nt deleted from V, including Cys codon
	V12-05	D1		19	HIP13376_B	51944	TGTGCTAGTGGTTTGG--GGGACAGA--GCCGCGTCTCGGGGCTGTGAGCCAA
	V6-5/6	unresolved		17	HIP13803_B	24788	TGTGCCAGCAGTTAC--GGGACCACGCGTCTCGGGGCTGTGAGCCAA
	V4-1	unresolved		14	HIP13376_B	49243	TGCGCCAGCAGCCAAGA--GGGCAGGGTTAAA--GTCTCGGGGCTGTGAGCCAA
	V30-1	D1		11	HIP13951_B	49670	TGTGCC--CGGTACAGGGGGGAAGTCCTG--TCGGGGCTGTGAGCCAA
	V19-1	D2	J2-6	18	HIP13803_B	17692	TGTGCCAGTAGTA--CTCAC--GGGAGTCCCCGGGCTGTGCTCTGG
	V6-6	D2	J2-7	12	HIP13511_B	11836	TGTGCCAGCAGTT--CCGAAGCGGGATTGCACCTCCGTGCTCCTA
	V27-1	D2		12	HIP13967_B	17895	TGTGCCAGC--GTCGGGGGGG--TGCACCTCCGTGCTCCTA

## Sheet: HuTRG
Human rearranged TRG genes with germline DNA retention in coding joint, except those using TRGVB (see next tab)
The retained germline DNA is shown in red, appended to the V or J gene concerned. The "N" column provides the length, in nucleotides, of the stretch of germline DNA. N nucleotides, appended on the V side of the coding joint, are shown in smaller letters. The eventual P nucleotides are shown in bold. Unresolved J genes are either J1-01, J1-02 or J2. "2x" indicates that this sequence was found twic…
GL retention end	V	J	N	Human	index	sequence
V	V02-01	unresolved	39	HIP14213_GAMMA	70922	TGTGCCACCTGGGACGGGCACAGTGATTCAGATCCGCCCTACACCACACTGAAAATCTGCCTTGTGG--AACTC
		unresolved	26	HIP13511_GAMMA	83291	TGTGCCACCTGGGACGGGCACAGTGATTCAGATCCGCCCTACACGTAATAAGCTCACAACTTA---ATAAGAAACTC
		JP2-01	23	HIP01181_GAMMA	16141	TGTGCCACCTGGGACGGGCACAGTGATTCAGATCCGCCCTAACCCTTT--GTAGTGATTGGATCAAGACG
		JP2-01	23	HIP13831_GAMMA	1281	TGTGCCACCTGGGACGGGCACAGTGATTCAGATCCGCCCTATTGAC--AGTGATTGGATC	2X
		JP2-01	22	HIP13244_GAMMA	58120	TGTGCCACCTGGGACGGGCACAGTGATTCAGATCCGCCCT--TCACTAAGTAGTGATTGGATC
		unresolved	21	HIP13769_GAMMA	44519	TGTGCCACCTGGGACGGGCACAGTGATTCAGATCCGCCCGTATTTCGG--GAAACTC
		JP2-01	20	HIP13958_GAMMA	12221	TGTGCCACCTGGGACGGGCACAGTGATTCAGATCCGCC--GTTAGTGATTGGATC
		unresolved	14	HIP13769_GAMMA	75485	TGTGCCACCTGGGACGGGCACAGTGATTCAGACCTGTCCTACACCACACTG--CGAATTATTATAAGAAACTC
	V05P-01	unresolved	23	HIP13939_GAMMA	71100	TGTGCCACCTGGGGCAGGCACAGTGATTCAGATCTGCCCTAATCTGGTATCCCCCATCT--AGAGAAACTC
	V06-01	unresolved	21	HIP05941_GAMMA	71384	TGTGCCACCTAGGACAGGCAGAGTGATTCAGACCTGCTCGTTTAAA--AAGAAACTC
	V07-01	JP1-01	22	HIP13992_GAMMA	2192	TGTGCCACCTGGGACAGGCACAGTGATTCACACCTGCCCT--GGGTGCACTGGTTGGTTC
		unresolved	21	HIP13309_GAMMA	112890	TGTGCCACCTGGGACAGGCACAGTGATTCACACCTGCCC--CCGCTCGTCGGGGGGGCAGAAACTC
		JP1-01	21	HIP14213_GAMMA	65908	TGTGCCACCTGGGACAGGCACAGTGATTCACACCTGCCC--CATTAAGTAACGTTGGTTC
	V08-01	JP1-01	25	HIP01181_GAMMA	2638	TGTGCCACCTGGGATAGGCACAGTGATTCAGACCTGTGCTACAAGGCTG--GTTGGTTC
		JP2-01	23	HIP13309_GAMMA	79598	TGTGCCACCTGGGATAGGCACAGTGATTCAGACCTGTGCTA--GGTAGTGATTGGATC
		unresolved	21	HIP13309_GAMMA	23615	TGTGCCACCTGGGATAGGCACAGTGATTCAGACCTGTGCCCTGGGTCAGTACTCACG--AGAAACTC
		unresolved	21	HIP13741_GAMMA	85666	TGTGCCACCTGGGATAGGCACAGTGATTCAGACCTGTGCCTCAAA--AATTATTATAAGAAACTC
		unresolved	21	HIP13992_GAMMA	28248	TGTGCCACCTGGGATAGGCACAGTGATTCAGACCTGTGCCGG--ATTATTATAAGAAACTC
		JP2-01	17	HIP13951_GAMMA	41285	TGTGCCACCTGGGATAGGCACAGTGATTCAGACCTTCCTCT--ATTGGATC
	V09-01	JP1-01	25	HIP14213_GAMMA	64914	TGTGCCTTGTGGGAGGTGCACAGCAGCAGACAGTTTGAGCCATATCGACCAC--TGGTTGGTTC
	V10-01	JP1-01	27	HIP14121_GAMMA	53674	TGTGCTGCGTGGGATTACACCATACTAGAACTGTTGAAACAACATCTATTCTCC--GGTTGGTTC
		JP1-01	24	HIP13823_GAMMA	43189	TGTGCTGCGTGGGATTACACCATACTAGAACTGTTGAAACAATCTAGGAGG--TGGTTGGTTC
		unresolved	23	HIP13511_GAMMA	41020	TGTGCTGCGTGGGATTACACCATACTAGAACTGTTGAAACACCAG--AAGAAACTC
		JP1-01	23	HIP14152_GAMMA	22426	TGTGCTGCGTGGGATTACACCATACTAGAACTGTTGAAACAGCCTTAAA--GTTGGTTC
	V11-01	JP1-01	30	HIP13981_GAMMA	64728	TGCTGGATTAGGCACCACAGTGTTAGAGTTGTCAAGATAACCTACCA--ATACCACTGGTTGGTTC
		unresolved	29	HIP05941_GAMMA	85711	TGCTGGATTAGGCACCACAGTGTTAGAGTTGTCAAGATAACCTATATCCG--TAAGAAACTC
		unresolved	29	HIP13244_GAMMA	32630	TGCTGGATTAGGCACCACAGTGTTAGAGTTGTCAAGATAACCTATTGGTCG--AAGAAACTC
		JP1-01	29	HIP13244_GAMMA	69600	TGCTGGATTAGGCACCACAGTGTTAGAGTTGTCAAGATAACCTATAGA--ATACCACTGGTTGGTTC
		unresolved	29	HIP13309_GAMMA	51768	TGCTGGATTAGGCACCACAGTGTTAGAGTTGTCAAGATAACCTAAAGC--TATTATAAGAAACTC
		unresolved	29	HIP13309_GAMMA	60140	TGCTGGATTAGGCACCACAGTGTTAGAGTTGTCAAGATAACCTATATACCTC--ATTATTATAAGAAACTC
		unresolved	29	HIP13309_GAMMA	84038	TGCTGGATTAGGCACCACAGTGTTAGAGTTGTCAAGATAACCTATCC--ATTATAAGAAACTC
		unresolved	29	HIP13511_GAMMA	38146	TGCTGGATTAGGCACCACAGTGTTAGAGTTGTCAAGATAACCTATGGGTG--AAGAAACTC
		unresolved	29	HIP13741_GAMMA	37037	TGCTGGATTAGGCACCACAGTGTTAGAGTTGTCAAGATAACCTATTCGGTTTGGATTTGG--ATAAGAAACTC
		unresolved	29	HIP13831_GAMMA	40709	TGCTGGATTAGGCACCACAGTGTTAGAGTTGTCAAGATAACCTATATTGGAA--AAGAAACTC	2X
		unresolved	29	HIP13951_GAMMA	123551	TGCTGGATTAGGCACCACAGTGTTAGAGTTGTCAAGATAACCTATCGGGTCGGG--ATTATAAGAAACTC
		JP1-01	29	HIP13958_GAMMA	49275	TGCTGGATTAGGCACCACAGTGTTAGAGTTGTCAAGATAACCTATGGT--ACTGGTTGGTTC
		unresolved	29	HIP14064_GAMMA	73499	TGCTGGATTAGGCACCACAGTGTTAGAGTTGTCAAGATAACCTATATGGG--GAATTATTATAAGAAACTC
		JP2-01	29	HIP14209_GAMMA	47642	TGCTGGATTAGGCACCACAGTGTTAGAGTTGTCAAGATAACCTAAAGGGG--AGTAGTGATTGGATC
		unresolved	29	HIP13769_GAMMA	59800	TGCTGGATTAGGCACCACAGTGTTAGAGTTGTCAAGATAACCTA--ATTATTATAAGAAACTC
		unresolved	28	HIP14121_GAMMA	55511	TGCTGGATTAGGCACCACAGTGTTAGAGTTGTCAAGATAACCTCAC--AATTATTATAAGAAACTC
		unresolved	27	HIP05941_GAMMA	66816	TGCTGGATTAGGCACCACAGTGTTAGAGTTGTCAAGATAACCCCATTATA--TATAAGAAACTC
		JP2-01	27	HIP13244_GAMMA	66585	TGCTGGATTAGGCACCACAGTGTTAGAGTTGTCAAGATAACC--GTAGTGATTGGATC
		unresolved	27	HIP13741_GAMMA	95667	TGCTGGATTAGGCACCACAGTGTTAGAGTTGTCAAGATAACCGAAAAGT--TTATAAGAAACTC
		unresolved	26	HIP13309_GAMMA	51767	TGCTGGATTAGGCACCACAGTGTTAGAGTTGTCAAGATAACGGG--GAATTATTATAAGAAACTC
		unresolved	26	HIP13309_GAMMA	83603	TGCTGGATTAGGCACCACAGTGTTAGAGTTGTCAAGATAACGACC--ATTATTATAAGAAACTC
		unresolved	26	HIP13376_GAMMA	60754	TGCTGGATTAGGCACCACAGTGTTAGAGTTGTCAAGATAACT--TAAGAAACTC
		unresolved	26	HIP13376_GAMMA	97742	TGCTGGATTAGGCACCACAGTGTTAGAGTTGTCAAGATAACGCG--ATAAGAAACTC
		unresolved	26	HIP13806_GAMMA	54768	TGCTGGATTAGGCACCACAGTGTTAGAGTTGTCAAGATAACT--GGGATAGGGACACTAAAGAAACTC
		JP1-01	26	HIP13823_GAMMA	45777	TGCTGGATTAGGCACCACAGTGTTAGAGTTGTCAAGATAACTCG--TATACCACTGGTTGGTTC
		unresolved	26	HIP13992_GAMMA	31558	TGCTGGATTAGGCACCACAGTGTTAGAGTTGTCAAGATAACTC--TTATAAGAAACTC
		unresolved	26	HIP14064_GAMMA	56490	TGCTGGATTAGGCACCACAGTGTTAGAGTTGTCAAGATAACTCGTAC--TATAAGAAACTC
		unresolved	25	HIP13951_GAMMA	34055	TGCTGGATTAGGCACCACAGTGTTAGAGTTGTCAAGATAAGGCCTA--TTATTATAAGAAACTC
		unresolved	24	HIP14064_GAMMA	54318	TGCTGGATTAGGCACCACAGTGTTAGAGTTGTCAAGATATCAAC--TAAGAAACTC
		unresolved	23	HIP13309_GAMMA	84036	TGCTGGATTAGGCACCACAGTGTTAGAGTTGTCAAGATTTAAATGGCCTTTATAGG--AGAAACTC
		unresolved	22	HIP13511_GAMMA	86193	TGCTGGATTAGGCACCACAGTGTTAGAGTTGTCAAGAAA--AAGAAACTC
		JP2-01	21	HIP13376_GAMMA	93047	TGCTGGATTAGGCACCACAGTGTTAGAGTTGTCAAGCTGG--AGTAGTGATTGGATC
		JP2-01	21	HIP13803_GAMMA	88890	TGCTGGATTAGGCACCACAGTGTTAGAGTTGTCAAGTTT--TAGTGATTGGATC
		unresolved	21	HIP13939_GAMMA	73037	TGCTGGATTAGGCACCACAGTGTTAGAGTTGTCAAGGAAGCGGG--ATTATTATAAGAAACTC
		JP2-01	21	HIP14064_GAMMA	58945	TGCTGGATTAGGCACCACAGTGTTAGAGTTGTCAAGTTTGTGGGGG--GTAGTGATTGGATC
		JP1-01	20	HIP05941_GAMMA	67523	TGCTGGATTAGGCACCACAGTGTTAGAGTTGTCAACGTC--CTGGTTGGTTC
		unresolved	19	HIP13769_GAMMA	71858	TGCTGGATTAGGCACCACAGTGTTAGAGTTGTCAGCGT--GAAACTC
		JP2-01	21	HIP14121_GAMMA	46922	TGCTGGATTAGGCACCACAGTGTTAGAGTTGTCAAG--TAGTGATTGGATC
		unresolved	19	HIP14213_GAMMA	98673	TGCTGGATTAGGCACCACAGTGTTAGAGTTGTCAGTTCCCCCCT--TTATTATAAGAAACTC
		JP2-01	15	HIP05941_GAMMA	75383	TGCTGGATTAGGCACCACAGTGTTAGAGTTAGAGGGAATCGGG--AGTGATTGGATC
J	V09-01	JP-01	14	HIP13981_GAMMA	33437	TGTGCCTTGTGGGACGCCCC--GGCTTCTCAGGTGGTGGGCAAGAGTTGGGCAAAAAAATC	2X

## Sheet: TRGVB
Human rearranged TRG genes using the TRGVB-01 V gene
The genomic sequence of the end of the TRGVB-01 gene and its RSS is shown on the second line of the table. The RSS is shown in red. In the rearranged sequences below this line, when present, the retained germline DNA is shown in red, appended to the TRGVB-01 gene. The "N" column provides the length of the stretch of germline DNA retaine din the coding joint. N nucleotides, appended on the V side …
	J	N	Donor	index	sequence
TRVB-01 germilne sequence					TGCACTGCTTAGGACCCACAGCATCAGTGCCACACTGTCCCACACAACAACCTC
VB-01	JP1-01	27	HIP13951_GAMMA	51005	TGCACTGCTTAGGACCCACAGCATCAGTGCCACACTGTCCCACGATCAATTTGGG--GGTTC
	JP2-01	26	HIP05941_GAMMA	40973	TGCACTGCTTAGGACCCACAGCATCAGTGCCACACTGTCCCATATTT--TGGATC
	JP2-01	26	HIP13741_GAMMA	110934	TGCACTGCTTAGGACCCACAGCATCAGTGCCACACTGTCCCA--TAGTGATTGGATCAAGACG
	JP2-01	26	HIP13803_GAMMA	80683	TGCACTGCTTAGGACCCACAGCATCAGTGCCACACTGTCCCATAAGATA--TGATTGGATC
	JP2-01	26	HIP13806_GAMMA	295	TGCACTGCTTAGGACCCACAGCATCAGTGCCACACTGTCCCATTTTT--TAGTGATTGGATC
	JP1-01	26	HIP13806_GAMMA	46576	TGCACTGCTTAGGACCCACAGCATCAGTGCCACACTGTCCCATAGG--TGGTTGGTTC
	JP2-01	26	HIP13806_GAMMA	48775	TGCACTGCTTAGGACCCACAGCATCAGTGCCACACTGTCCCATTTT--TAGTGATTGGATC
	JP1-01	26	HIP13823_GAMMA	49972	TGCACTGCTTAGGACCCACAGCATCAGTGCCACACTGTCCCAGCG--ATACCACTGGTTGGTTC
	JP1-01	26	HIP13951_GAMMA	114472	TGCACTGCTTAGGACCCACAGCATCAGTGCCACACTGTCCCA--TCCCGTTGGTTC
	JP2-01	26	HIP13958_GAMMA	59402	TGCACTGCTTAGGACCCACAGCATCAGTGCCACACTGTCCCATTCTCCTAACTCA--AGTAGTGATTGGATC
	JP1-01	26	HIP13981_GAMMA	56247	TGCACTGCTTAGGACCCACAGCATCAGTGCCACACTGTCCCATAGGATATAC--CACTGGTTGGTTC
	JP2-01	26	HIP13981_GAMMA	69078	TGCACTGCTTAGGACCCACAGCATCAGTGCCACACTGTCCCAAC--ATAGTAGTGATTGGATC
	JP1-01	26	HIP14064_GAMMA	59733	TGCACTGCTTAGGACCCACAGCATCAGTGCCACACTGTCCCATTGA--TTTGGTTC
	unresolved	26	HIP14064_GAMMA	92155	TGCACTGCTTAGGACCCACAGCATCAGTGCCACACTGTCCCA--TGCCCTATTATAAGAAACTC
	JP2-01	26	HIP14213_GAMMA	88508	TGCACTGCTTAGGACCCACAGCATCAGTGCCACACTGTCCCATGTGTCTCGGAGGGG--TAGTGATTGGATC
	JP2-01	25	HIP13309_GAMMA	100936	TGCACTGCTTAGGACCCACAGCATCAGTGCCACACTGTCCCGATCCCCGCATCCC--GTAGTGATTGGATC
	JP1-01	25	HIP13823_GAMMA	52658	TGCACTGCTTAGGACCCACAGCATCAGTGCCACACTGTCCCCGA--ATACCACTGGTTGGTTC
	JP2-01	25	HIP13939_GAMMA	27370	TGCACTGCTTAGGACCCACAGCATCAGTGCCACACTGTCCCCCG--GTAGTGATTGGATC
	JP2-01	25	HIP13951_GAMMA	11103	TGCACTGCTTAGGACCCACAGCATCAGTGCCACACTGTCCCTTCC--ATAGTAGTGATTGGATC
	JP1-01	24	HIP13823_GAMMA	55722	TGCACTGCTTAGGACCCACAGCATCAGTGCCACACTGTCCTAC--GGTTGGTTC
	JP2-01	22	HIP13244_GAMMA	68023	TGCACTGCTTAGGACCCACAGCATCAGTGCCACACTGTT--TAGTAGTGATTGGATC
	JP1-01	22	HIP13951_GAMMA	82038	TGCACTGCTTAGGACCCACAGCATCAGTGCCACACTGT--TACCACTGGTTGGTTC
	JP2-01	22	HIP13981_GAMMA	58017	TGCACTGCTTAGGACCCACAGCATCAGTGCCACACTGTACTGACACCCACC--TAGTAGTGATTGGATC
	JP2-01	20	HIP13741_GAMMA	110935	TGCACTGCTTAGGACCCACAGCATCAGTGCCACACTAACGG--GTAGTGATTGGATC
	JP1-01	20	HIP13823_GAMMA	32996	TGCACTGCTTAGGACCCACAGCATCAGTGCCACACTCCACCCT--ATACCACTGGTTGGTTC
	JP2-01	18	HIP13803_GAMMA	80743	TGCACTGCTTAGGACCCACAGCATCAGTGCCACAAGAGGGG--AGTAGTGATTGGATC
	JP1-01	18	HIP13951_GAMMA	58437	TGCACTGCTTAGGACCCACAGCATCAGTGCCACATTCGAG--ACTGGTTGGTTC
	JP1-01	17	HIP13981_GAMMA	48716	TGCACTGCTTAGGACCCACAGCATCAGTGCCAC--CACTGGTTGGTTC
	JP2-01	16	HIP14209_GAMMA	55076	TGCACTGCTTAGGACCCACAGCATCAGTGCCATGCAAC--GATTGGATC
	JP1-01	15	HIP13806_GAMMA	55510	TGCACTGCTTAGGACCCACAGCATCAGTGCCCCCCGATC--GTTC
	JP2-01	15	HIP14064_GAMMA	85096	TGCACTGCTTAGGACCCACAGCATCAGTGCCCCTGGAAGTAG--AGTAGTGATTGGATC
	JP1-01	12	HIP13992_GAMMA	11632	TGCACTGCTTAGGACCCACAGCATCAGTACCGATCGA--CACTGGTTGGTTC
	JP2-01	11	HIP14152_GAMMA	21639	TGCACTGCTTAGGACCCACAGCATCAGAACGAG--TAGTGATTGGATC	2X
	JP1-01	0	HIP13309_GAMMA	45061	TGCACTGCTTAGGACCGGTCAA--CACTGGTTGGTTC
	JP2-01	0	HIP13309_GAMMA	45671	TGCACTGCTTAGGACCATGGGTAGTTG--GTGATTGGATC
	JP2-01	0	HIP13376_GAMMA	11340	TGCACTGCTTAGGACCGCAACGTGGAG--TAGTAGTGATTGGATC
	JP2-01	0	HIP13803_GAMMA	60175	TGCACTGCTTAGGACCGGTCC--ATAGTAGTGATTGGATC
	JP2-01	0	HIP13831_GAMMA	48485	TGCACTGCTTAGGACCCCGTGTGTC--GTGATTGGATC
	JP2-01	0	HIP13958_GAMMA	29141	TGCACTGCTTAGGACCGGATGG--AGTAGTGATTGGATC
	JP1-01	0	HIP14064_GAMMA	12996	TGCACTGCTTAGGACCCCCACTGGTTGGTTC
	JP1-01	0	HIP14064_GAMMA	80965	TGCACTGCTTAGGACCG--ATACCACTGGTTGGTTC
	JP1-01	0	HIP14064_GAMMA	103475	TGCACTGCTTAGGACCGAGGATAAGTG--CTGGTTGGTTC
	JP2-01	0	HIP14209_GAMMA	33707	TGCACTGCTTAGGACCAATCAG--TGATTGGATC
	JP2-01	0	HIP14213_GAMMA	96178	TGCACTGCTTAGGACCTC--ATAGTAGTGATTGGATC
